# Supplementary material for: Distinct origins and niches determine the cellular responsiveness of CNS macrophages after repopulation
Source: Nat Immunol. 2026 Mar 18;27(5):961–74. doi: 10.1038/s41590-026-02457-y (PMC13132723; doi:10.1038/s41590-026-02457-y)
Supplement: Supplementary file 3 — Source Data for Supplementary Figures. [file 41590_2026_2457_MOESM3_ESM.xlsx]

## Sheet: Supp.Fig.5c
Highest mean expression					Highest difference to respective control
MG	tdT-	tdT+			MG	tdT-	tdT+
23	129	59			60	101	50

## Sheet: Supp.Fig.6c
IBA1+ cells/mm2
CTL Contra	CTL Ipsi	BLZ Contra	BLZ Ipsi
50.8305	65.3782	42.2643	97.1096
52.623	112.82	56.3082	67.2275
63.216	96.3742	61.3724	69.9374
52.4797	79.1191
63.88	78.1174
59.9365	89.0971

## Sheet: Supp.Fig.6d
CAE+ cells / mm2					CD3+ cells/ mm2					B220+ cells / mm2
CTL		BLZ			CTL		BLZ			CTL		BLZ
ipsi	contra	ipsi	contra		ipsi	contra	ipsi	contra		ipsi	contra	ipsi	contra
0	0	0	0		0	0	0	0		0	0	0	0
0	0	0	0		0	0	0	0		0	0	0	0
0	0	0	0		0	0	0	0		0	0	0	0
0	0	0	0		0	0				0	0
0	0									0	0
0	0

## Sheet: Supp.Fig.6e
lmM					pvM
CTL contra	CTL ipsi	BLZ945 contra	BLZ945 ipsi		CTL contra	CTL ipsi	BLZ945 contra	BLZ945 ipsi
7.22	3.77	42.37	31.58		0	5.88	27.78	62.26
1.68	0	56	47.69		1.09	0	54.55	38.78
1.37	1.63	24	68.42		0	0	60.29	60
