# Supplementary material for: Distinct origins and niches determine the cellular responsiveness of CNS macrophages after repopulation
Source: Nat Immunol. 2026 Mar 18;27(5):961–74. doi: 10.1038/s41590-026-02457-y (PMC13132723; doi:10.1038/s41590-026-02457-y)
Supplement: Supplementary file 4 — Statistical source data for Fig. 1. [file 41590_2026_2457_MOESM4_ESM.xlsx]

## Sheet: Fig.1d
Microglia
CTL						BLZ945
1d	5d	2w	8w	12w	26w	1d	5d	2w	8w	12w	26w
695021	314984	456225	353668	96200.1	476882	1208.09	118915	85420.1	322494	89155.9	642794
854768	229561	508720	151548	172561	658973	2243.5	2001.82	60302.6	252373	229632	412832
141960	246589	208203	108944	22750.5	331870	23883.8	14841.1	58288.2	129815	182570	298996
							230162	60721.7	338337	106908	734935
							4908.16	54219.1
								83739.1
CAMs
CTL						BLZ945
1d	5d	2w	8w	12w	26w	1d	5d	2w	8w	12w	26w
6339.25	2191.21	7075.28	2007.6	964.93	3342.49	36.61	66.3	129.65	352.79	542.06	2770.13
5962.15	965.63	5065	812.59	1103.21	5213.82	134.8	7.36	116.55	1622.75	675.32	998.86
2255.03	1814.23	3064.23	1410.39	239.24	4079.61	44.07	30.05	346.09	1055.56	957.02	2920.19
							269.69	174.66	1347.71	760.63	4312.98
							18.27	584.25
								498.52

## Sheet: Fig.1f
Cortex-Microglia					Cortex lmM					Cortex pvM					Cerebellum-Microglia					Cerebellum-lmM					Cerebellum-pvM					OlfTub-Microglia					OlfTub-lmM					OlfTub-pvM
Day	Sample	CTL_count	BLZ_count		Day	Sample	CTL_count	BLZ_count		Day	Sample	CTL_count	BLZ_count		Day	Sample	CTL_count	BLZ_count		Day	Sample	CTL_count	BLZ_count		Day	Sample	CTL_count	BLZ_count		Day	Sample	CTL_count	BLZ_count		Day	Sample	CTL_count	BLZ_count		Day	Sample	CTL_count	BLZ_count
1	1		7440		1	1	24239			1	1	14140			1	1	105699			1	1	12452			1	1	20229			1	1	167768			1	1	25464			1	1	10554
1	2	201381			1	2		1764		1	2		0.943		1	2		1029		1	2		0.820		1	2		0.842		1	2		6314		1	2		0.911		1	2		0.000
1	3		10993		1	3	26535			1	3	15546			1	3	143217			1	3	9267			1	3	22952			1	3	156950			1	3	26940			1	3	11750
1	4		5338		1	4		1114		1	4		1691		1	4		0.893		1	4		0.155		1	4		0.244		1	4		2481		1	4		0.620		1	4		0.413
1	5	172332			1	5		0.167		1	5		0.000		1	5		0.218		1	5		0.125		1	5		0.000		1	5		1133		1	5		0.000		1	5		0.000
1	6	217187			1	6	24702			1	6	5230			1	6	62143			1	6	12241			1	6	9863			1	6	131005			1	6	31610			1	6	13424
5	1	206300			5	1	24343			5	1	14393			5	1	54978			5	1	9768			5	1	15941			5	1	145242			5	1	24429			5	1	8336
5	2		251795		5	2		8636		5	2		4066		5	2		75709		5	2		3242		5	2		3028		5	2		200293		5	2		12255		5	2		8052
5	3		6689		5	3		1474		5	3		0.968		5	3		5936		5	3		1498		5	3		0.742		5	3		2160		5	3		0.629		5	3		1512
5	4		126819		5	4		3501		5	4		1496		5	4		33221		5	4		0.288		5	4		0.350		5	4		148055		5	4		2032		5	4		1948
5	5		215909		5	5		18047		5	5		11540		5	5		57835		5	5		7519		5	5		11567		5	5		107821		5	5		27202		5	5		23960
5	6	168210			5	6	13913			5	6	11697			5	6	50134			5	6	10789			5	6	15678			5	6	147717			5	6	34302			5	6	17862
5	7	147014			5	7	23530			5	7	11776			5	7	42583			5	7	11075			5	7	20713			5	7	101695			5	7	25617			5	7	14294
5	8		28508		5	8		7212		5	8		1665		5	8		6254		5	8		2404		5	8		0.190		5	8		9518		5	8		11507		5	8		2644
14	1		236970		14	1		15268		14	1		3976		14	1	126719			14	1	4222			14	1	13188			14	1	178397			14	1	16593			14	1	5110
14	2		260703		14	2		20417		14	2		8518		14	2		52765		14	2		5725		14	2		7013		14	2		114383		14	2		0.862		14	2		3873
14	3	195877			14	3	21115			14	3	11817			14	3		97304		14	3		11188		14	3		13967		14	3		176941		14	3		16624		14	3		4055
14	4		239281		14	4		25289		14	4		19762		14	4	79766			14	4	9223			14	4	14723			14	4	162744			14	4	23385			14	4	4897
14	5	211910			14	5	29266			14	5	20641			14	5		134939		14	5		6023		14	5		11624		14	5		132237		14	5		23262		14	5		3511
14	6		250687		14	6		23231		14	6		19276		14	6	84134			14	6	9595			14	6	14993			14	6		161474		14	6		13458		14	6		5964
14	7	205451			14	7	22520			14	7	16698			56	1	87767			56	1	9511			56	1	17326			14	7	157132			14	7	25097			14	7	18418
14	8		174931		14	8		14853		14	8		7107		56	2	66875			56	2	9578			56	2	18745			56	1	130804			56	1	26338			56	1	7388
14	9		213382		14	9		17457		14	9		9598		56	3	66652			56	3	9058			56	3	8758			56	2	84822			56	2	21370			56	2	7564
56	1	226308			56	1	17182			56	1	10952			56	4		77162		56	4		9771		56	4		23000		56	3		150882		56	3		27670		56	3		9430
56	2	202057			56	2	22810			56	2	9787			56	5		68810		56	5		10474		56	5		18489		56	4		157459		56	4		28697		56	4		10893
56	3		200467		56	3		28842		56	3		12901		56	6		63552		56	6		10670		56	6		21635		56	5		170544		56	5		40182		56	5		6714
56	4		198416		56	4		24894		56	4		7093		84	1		78054		84	1		13010		84	1		26542		56	6	122137			56	6	17992			56	6	6959
56	5		219879		56	5		20387		56	5		11004		84	2		60747		84	2		13970		84	2		26079		84	1		116443		84	1		27153		84	1		14909
56	6	137647			56	6	18834			56	6	7239			84	3		55299		84	3		14276		84	3		32312		84	2		140789		84	2		24959		84	2		4609
56	7		156662		56	7		16806		56	7		10834		84	4		53307		84	4		18638		84	4		28319		84	3		121882		84	3		34192		84	3		10318
84	1		190789		84	1		30643		84	1		12626		84	5	48988			84	5	13137			84	5	19380			84	4		137072		84	4		26991		84	4		12778
84	2		211495		84	2		31442		84	2		10992		84	6	73742			84	6	10456			84	6	16281			84	5	149132			84	5	25734			84	5	19017
84	3		228049		84	3		20545		84	3		17608		84	7	63487			84	7	10080			84	7	15260			84	6	158704			84	6	26550			84	6	6314
84	4		196116		84	4		27020		84	4		11974		182	1		44786		182	1		7340		182	1		5482		84	7	186099			84	7	27542			84	7	9858
84	5	239915			84	5	22358			84	5	17957			182	2		64373		182	2		12304		182	2		14556		182	1		68620		182	1		9151		182	1		4105
84	6	190153			84	6	17898			84	6	10238			182	3	59337			182	3	9527			182	3	8670			182	2		44527		182	2		11562		182	2		3555
84	7	212456			84	7	22159			84	7	12994			182	4	62617			182	4	11325			182	4	12233			182	3	66687			182	3	4614			182	3	4551
182	1		134241		182	1		18768		182	1		6747		182	5	79431			182	5	10295			182	5	13652			182	4	45219			182	4	13678			182	4	3107
182	2		131043		182	2		24482		182	2		5289		182	6	107617			182	6	12003			182	6	19264			182	5	73804			182	5	20570			182	5	7732
182	3	181714			182	3	18081			182	3	10741			182	7		86834		182	7		9489		182	7		13539		182	6	111883			182	6	14601			182	6	12136
182	4	138547			182	4	21586			182	4	9085			182	8		97359		182	8		17515		182	8		27641		182	7		85274		182	7		21418		182	7		10267
182	5	147338			182	5	20655			182	5	11673			182	9	85550			182	9	9158			182	9	19422			182	8		131944		182	8		24449		182	8		14289
182	6	165350			182	6	15839			182	6	7372			182	10	74957			182	10	9087			182	10	14354			182	9	117498			182	9	22281			182	9	15705
182	7		122785		182	7		42494		182	7		7922																	182	10		139103		182	10		25346		182	10		13910
182	8		156646		182	8		26646		182	8		11944
182	9	125204			182	9	26928			182	9	16376
182	10		118110		182	10		21222		182	10		12637
