# Supplementary material for: Distinct origins and niches determine the cellular responsiveness of CNS macrophages after repopulation
Source: Nat Immunol. 2026 Mar 18;27(5):961–74. doi: 10.1038/s41590-026-02457-y (PMC13132723; doi:10.1038/s41590-026-02457-y)
Supplement: Supplementary file 5 — Statistical source data for Fig. 3. [file 41590_2026_2457_MOESM5_ESM.xlsx]

## Sheet: Fig.3d
MG-Cortex
CTL			BLZ945
2w	8w	26w	2w	8w	26w
84.68	94.34	96.43	91.71	98.41	98.08
93.73	93.33	97.76	90.08	91.07	88.12
97.15	98.52	97.63	98.08	94.58	95.11
	96.72		97.91	98.66
lmM-Cortex
CTL			BLZ945
2w	8w	26w	2w	8w	26w
7.59	0	5.08	12.66	2.33	1.72
13.19	4.05	1.28	20.24	13.58	1.4
6.84	2.16	2.34	3.23	2.15	5.56
	7.33		1.46	6.27
pvM-Cortex
CTL			BLZ945
2w	8w	26w	2w	8w	26w
13.89	13.16	7.84	0	7.5	8.06
5.08	19.18	5.88	5.43	17.31	7.48
	14.63	8.82	4.17	2.86	2.41
	2.82		2.56	5.26

## Sheet: Fig. 3f
MG-Cortex
CTL			BLZ945
2w	8w	26w	2w	8w	26w
0	0.07	0.1	0.07	0	0
0.18	0	0.36	0.42	0	0.55
0	0	0	0.17	0	0
	0	0	0	0	0.59
	0			0	0
	0
lmM-Cortex
CTL			BLZ945
2w	8w	26w	2w	8w	26w
76.22	98.92	69.35	1.26	14.44	14.03
96.73	98.19	75.98	11.04	6.76	28.67
96.18	82.86	78.57	9.21	75.95	36.05
	81.86	76.92	30.35	35.48	21.7
	91.55			51.26	55.96
	76.61
pvM-Cortex
CTL			BLZ945
2w	8w	26w	2w	8w	26w
97.17	95.38	75.76	6.38	6.52	10.53
90	94.23	82.35	10.26	5.48	31.25
84.34	94.2	73.33	20	60.71	48.08
	91.58	88.89	25	30.21	26.67
	98.9			20.69	33.33
	84.44

## Sheet: Fig. 3h
MG-Cortex
CTL					BLZ945
5d	2w	8w	12w	26w	5d	2w	8w	12w	26w
0	0	0	0.05	0	0.08	0.18	0	0.05	0
0	0	0	0.09	0.09	0	0.93	0	0.09	2.8
0	0	9.3	0	0	0	0	0	0	0.28
			4.75	0.07	0	0.54	0	4.75	0.07
				0	0	0			0.08
lmM-Cortex
CTL					BLZ945
5d	2w	8w	12w	26w	5d	2w	8w	12w	26w
3.81	1.5	1.43	3.62	1	4.63	17.34	21.7	29.36	32.93
1.29	2.4	0.41	4.35	1.9	27.78	25	42.7	57.26	35
3.28	2.61	1.52	3.23	1.45	20.45	37.04	46.99	31.58	18.82
				5.26	0.45	36.25	43.82	42.39	35.62
				3.76	26.98	32.95			28.72
						6.7
pvM-Cortex
CTL					BLZ945
5d	2w	8w	12w	26w	5d	2w	8w	12w	26w
5.93	0	0.8	2.06	5.1	9.3	10.53	46.15	31.85	46.55
0	0	1.11	1.04	8.33	18.18	4.94	32.05	54.46	61.11
0	0	1.54	1.43	2.7	6.25	7.64	50	36.97	22.06
				3.08	1	32.34	59.21	31.11	45.19
				1.57	35.29				40.77
