# Supplementary material for: Distinct origins and niches determine the cellular responsiveness of CNS macrophages after repopulation
Source: Nat Immunol. 2026 Mar 18;27(5):961–74. doi: 10.1038/s41590-026-02457-y (PMC13132723; doi:10.1038/s41590-026-02457-y)
Supplement: Supplementary file 6 — Statistical source data for Fig. 4. [file 41590_2026_2457_MOESM6_ESM.xlsx]

## Sheet: Fig.4a
MG
14d	14d	8w	8w
CTL	BLZ945	CTL	BLZ945
0.32	0.1	0.03	0.01
0.05	0.04	0.01	0.02
0.09	0.08	0.02	0.02
0.02	0.02	0.01	0.02
		0.00418	0.083
		0.00528	0.051
			0.052
			0.029
			0.052
sdCAMs
14d	14d	8w	8w
CTL	BLZ945	CTL	BLZ945
5.14	62.4	1.18	9.56
0.95	5.26	2.37	9.04
0.71	48.1	1.87	17.1
0.34	3.36	1.96	10.2
		0.035	44.1
		0.24	27.7
			36.3
			36.6
			47.7

## Sheet: Fig.4b
MG
CTL 8w	BLZ 8w
0.05	0.68
0.59	0.19
0.37	0.25
0.42	0.31
0.16	0.2
0.18	0.09
	0.12
	0.28
	0.56
sdCAMs
CTL 8w	BLZ 8w
1.31	6.02
2.81	7.37
0.66	6.58
0.69	9.62
0.87	25.7
1.01	18.01
	18.23
	23.05
	30.04

## Sheet: Fig.4c
MG
CTL	BLZ
0.03	0.1
0.0025	0.05
0.0049	0.06
sdCAMs
CTL	BLZ
1.41	1.92
0.44	0
0.27	4.48

## Sheet: Fig.4e
MG
Isotype	VLA-4
0.039	0.039
0.038	0.042
0.038	0.047
0.014	0.021
0.00638	0.02
sdCAMs
Isotype	VLA-4
28.3	31.2
43.4	14.4
29.4	24.1
25.4	18
15.4	19.4

## Sheet: Fig.4f
CTL 5d	BLZ 5d
2.42	11.43
4.29	14.32
6.3	21.58

## Sheet: Fig.4g
Cortex
CTL	BLZ
3.0885	13.118
0.4175	9.0785
2.8055	10.559
3.7675	21.2635
0.521	8.456
Whole brain
CTL	BLZ
2.7	8.6
0.6	9.2
3.8	10.3
4.5	17.4
0.8	10.1

## Sheet: Fig.4h
MG
Isotype	AB
0.0369955	0.0593649
0.0722703	0.129054
0.0834549	0.103243
0.0619459	0.0946396
0.0496911	0.131992
0.0776423	0.075313
0.0557788	0.0411504
0.0456372	0.101416
0.0895841
sdCAMs
Isotype	AB
17.3122	9.12303
43.6756	24.4957
39.15	31.8229
34.8399	24.0647
21.7367	28.0473
45.7522	15.7065
42.1696	10.0094
28.8116	19.9062
30.2521
