# Supplementary material for: Distinct origins and niches determine the cellular responsiveness of CNS macrophages after repopulation
Source: Nat Immunol. 2026 Mar 18;27(5):961–74. doi: 10.1038/s41590-026-02457-y (PMC13132723; doi:10.1038/s41590-026-02457-y)
Supplement: Supplementary file 7 — Statistical source data for Fig. 5. [file 41590_2026_2457_MOESM7_ESM.xlsx]

## Sheet: Fig.5e
MG										sdCAMs
BaselineProp.clusters	BaselineProp.Freq	PropMean.BLZ	PropMean.CTL	PropRatio	Tstatistic	P.Value	FDR			BaselineProp.clusters	BaselineProp.Freq	PropMean.BLZ	PropMean.CTL	PropRatio	Tstatistic	P.Value	FDR
3	0.0320266	0.0325483	0.0296426	1.09802	0.515508	0.609976	0.877129			1	0.283888	0.400734	0.211818	1.89188	5.04855	0.000651583	0.00260633
4	0.0307706	0.0348789	0.0298582	1.16815	0.44006	0.663048	0.877129			2	0.255442	0.213287	0.278374	0.766189	-3.18745	0.0107843	0.0215686
2	0.209384	0.206643	0.214001	0.965615	-0.392421	0.697522	0.877129			0	0.372337	0.3283	0.398998	0.82281	-2.60824	0.0279178	0.0372237
0	0.386203	0.389646	0.394251	0.988319	-0.189082	0.851302	0.877129			3	0.0883335	0.0576794	0.11081	0.520524	-1.70131	0.122445	0.122445
1	0.341617	0.336284	0.332247	1.01215	0.155935	0.877129	0.877129
cluster	condition	orig.ident	CellCount	TotalCells	Percentage	mean_percentage	sd_percentage			cluster	condition	orig.ident	CellCount	TotalCells	Percentage	mean_percentage	sd_percentage
0	BLZ	BLZ_F_1	865	2270	38.1057	38.9646	2.31256			0	BLZ	BLZ_F_1	203	635	31.9685	32.83	4.58274
0	BLZ	BLZ_F_2	678	1864	36.3734	38.9646	2.31256			0	BLZ	BLZ_F_2	244	870	28.046	32.83	4.58274
0	BLZ	BLZ_M_2	223	533	41.8386	38.9646	2.31256			0	BLZ	BLZ_M_1	360	1117	32.2292	32.83	4.58274
0	BLZ	BLZ_M_1	327	827	39.5405	38.9646	2.31256			0	BLZ	BLZ_M_2	313	801	39.0762	32.83	4.58274
0	CTL	CTL_F_1	841	2200	38.2273	39.4251	3.11373			0	CTL	CTL_F_1	583	1400	41.6429	39.8998	2.0885
0	CTL	CTL_F_2	456	1224	37.2549	39.4251	3.11373			0	CTL	CTL_F_2	340	888	38.2883	39.8998	2.0885
0	CTL	CTL_M_2	434	1137	38.1706	39.4251	3.11373			0	CTL	CTL_M_1	503	1327	37.905	39.8998	2.0885
0	CTL	CTL_M_1	481	1092	44.0476	39.4251	3.11373			0	CTL	CTL_M_2	687	1645	41.7629	39.8998	2.0885
1	BLZ	BLZ_M_2	151	533	28.3302	33.6284	3.95128			1	BLZ	BLZ_F_1	255	635	40.1575	40.0734	6.49804
1	BLZ	BLZ_F_1	832	2270	36.652	33.6284	3.95128			1	BLZ	BLZ_F_2	428	870	49.1954	40.0734	6.49804
1	BLZ	BLZ_M_1	272	827	32.89	33.6284	3.95128			1	BLZ	BLZ_M_1	388	1117	34.7359	40.0734	6.49804
1	BLZ	BLZ_F_2	683	1864	36.6416	33.6284	3.95128			1	BLZ	BLZ_M_2	290	801	36.2047	40.0734	6.49804
1	CTL	CTL_M_2	400	1137	35.1803	33.2247	1.31251			1	CTL	CTL_F_1	351	1400	25.0714	21.1818	4.95048
1	CTL	CTL_F_1	715	2200	32.5	33.2247	1.31251			1	CTL	CTL_F_2	215	888	24.2117	21.1818	4.95048
1	CTL	CTL_M_1	358	1092	32.7839	33.2247	1.31251			1	CTL	CTL_M_1	188	1327	14.1673	21.1818	4.95048
1	CTL	CTL_F_2	397	1224	32.4346	33.2247	1.31251			1	CTL	CTL_M_2	350	1645	21.2766	21.1818	4.95048
2	BLZ	BLZ_M_2	127	533	23.8274	20.6643	2.89218			2	BLZ	BLZ_F_1	128	635	20.1575	21.3287	1.90643
2	BLZ	BLZ_M_1	144	827	17.4123	20.6643	2.89218			2	BLZ	BLZ_F_2	169	870	19.4253	21.3287	1.90643
2	BLZ	BLZ_F_2	414	1864	22.2103	20.6643	2.89218			2	BLZ	BLZ_M_1	264	1117	23.6347	21.3287	1.90643
2	BLZ	BLZ_F_1	436	2270	19.207	20.6643	2.89218			2	BLZ	BLZ_M_2	177	801	22.0974	21.3287	1.90643
2	CTL	CTL_M_2	251	1137	22.0756	21.4001	0.801049			2	CTL	CTL_F_1	365	1400	26.0714	27.8374	2.54395
2	CTL	CTL_M_1	221	1092	20.2381	21.4001	0.801049			2	CTL	CTL_F_2	237	888	26.6892	27.8374	2.54395
2	CTL	CTL_F_2	265	1224	21.6503	21.4001	0.801049			2	CTL	CTL_M_1	358	1327	26.9781	27.8374	2.54395
2	CTL	CTL_F_1	476	2200	21.6364	21.4001	0.801049			2	CTL	CTL_M_2	520	1645	31.6109	27.8374	2.54395
3	BLZ	BLZ_M_1	29	827	3.50665	3.25483	0.869219			3	BLZ	BLZ_F_1	49	635	7.71654	5.76794	3.30737
3	BLZ	BLZ_F_2	38	1864	2.03863	3.25483	0.869219			3	BLZ	BLZ_F_2	29	870	3.33333	5.76794	3.30737
3	BLZ	BLZ_M_2	18	533	3.37711	3.25483	0.869219			3	BLZ	BLZ_M_1	105	1117	9.40018	5.76794	3.30737
3	BLZ	BLZ_F_1	93	2270	4.09692	3.25483	0.869219			3	BLZ	BLZ_M_2	21	801	2.62172	5.76794	3.30737
3	CTL	CTL_M_1	11	1092	1.00733	2.96426	1.60948			3	CTL	CTL_F_1	101	1400	7.21429	11.081	6.95849
3	CTL	CTL_F_2	57	1224	4.65686	2.96426	1.60948			3	CTL	CTL_F_2	96	888	10.8108	11.081	6.95849
3	CTL	CTL_M_2	27	1137	2.37467	2.96426	1.60948			3	CTL	CTL_M_1	278	1327	20.9495	11.081	6.95849
3	CTL	CTL_F_1	84	2200	3.81818	2.96426	1.60948			3	CTL	CTL_M_2	88	1645	5.34954	11.081	6.95849
4	BLZ	BLZ_F_2	51	1864	2.73605	3.48789	2.1378
4	BLZ	BLZ_F_1	44	2270	1.93833	3.48789	2.1378
4	BLZ	BLZ_M_1	55	827	6.65054	3.48789	2.1378
4	BLZ	BLZ_M_2	14	533	2.62664	3.48789	2.1378
4	CTL	CTL_F_2	49	1224	4.00327	2.98582	1.07655
4	CTL	CTL_F_1	84	2200	3.81818	2.98582	1.07655
4	CTL	CTL_M_1	21	1092	1.92308	2.98582	1.07655
4	CTL	CTL_M_2	25	1137	2.19877	2.98582	1.07655

## Sheet: Fig.5l
lmM
tdT%			MHC II%
CTL	BLZ		CTL tdt-	CTL tdt+	BLZ tdt-	BLZ tdt+
3.29	17.36		1.46	14.29	6.51	22
0.91	25.05		2.62	16.67	5.05	12.23
1.91	23.28		6.08	29.41	10.44	22.04
	50.52				10.67	31.53
pvM
tdT%			MHC II%
CTL	BLZ		CTL tdt-	CTL tdt+	BLZ tdt-	BLZ tdt+
4.2	22.67		2.19	0	5.17	17.65
3.11	23.19		0.8	0	4.95	14.75
1.77	16.22		2.47	6.25	6.67	11.48
	47.36				8.89	15.26
