# Supplementary material for: Distinct origins and niches determine the cellular responsiveness of CNS macrophages after repopulation
Source: Nat Immunol. 2026 Mar 18;27(5):961–74. doi: 10.1038/s41590-026-02457-y (PMC13132723; doi:10.1038/s41590-026-02457-y)
Supplement: Supplementary file 8 — Statistical source data for Fig. 8. [file 41590_2026_2457_MOESM8_ESM.xlsx]

## Sheet: Fig.8b
Grip strength test			Grip strength test
unilateral left			bilateral
+24 h			+24 h
CTL	BLZ		CTL	BLZ
-21.7	-16.5		-6.3	-13.1
6.3	-39.8		-8.6	-3.1
-20.3	-8.2		-1.8	-7.5
-22.05	-29.1		-3.2	-4.1
-15.1	-14.2		-6.4	-13.8
5.9	-28.8		-1.3	-2.8
-7	-22		-6.4	-20.7
-5.6	-25.2		0.2	-11.8
-21.4			-2.9
-21.2			0
unilateral left			bilateral
+5 d			+5 d
CTL	BLZ		CTL	BLZ
-10.6	-17.7		6.1	-8.8
-15.1	-41.9		-18.1	-8.1
-24.8	-3.2		-26.6	-32.7
-15	-16		-17.8	-29.2
-18.3	-25.2		-20.2	-7.4
-2.2	-25.6		-9	-6.2
-1.6	-20.6		-3.8	-41
6.7	-46.5		-11.8	-22.3
-12.1			-5.5
0.5			-3.9

## Sheet: Fig.8c
Subject	A1	A2	A3	D1	D2	E2	E3	E4	E5	H2	B1	B2	C1	C2	F3	F4	F5	G2
Condition	CTL	CTL	CTL	CTL	CTL	CTL	CTL	CTL	CTL	CTL	BLZ	BLZ	BLZ	BLZ	BLZ	BLZ	BLZ	BLZ
	A1	A2	A3	D1	D2	E2	E3	E4	E5	H2	B1	B2	C1	C2	F3	F4	F5	G2
Right_Baseline	3	5	5	4	4	4	3	4	3	4	5	4	3	2	5	5	3	1
Right_D1	4	3	4	3	5	5	5	5	5	5	4	4	4	5	4	4	3	1
Right_D5	4	2	4	3	5	1	3	4	4	2	5	2	3	5	3	5	3	3
	A1	A2	A3	D1	D2	E2	E3	E4	E5	H2	B1	B2	C1	C2	F3	F4	F5	G2
Left_Baseline	3	5	4	4	5	4	4	5	3	4	3	2	3	3	5	3	5	1
Left_D1	2	1	2	1	2	4	2	3	3	4	1	2	1	1	2	0	2	1
Left_D5	3	1	1	1	2	1	3	4	3	2	4	1	0	0	4	0	3	2

## Sheet: Fig.8f
Total upregulated genes	279
Higher in BLZ945	266
Higher in CTL	13

## Sheet: Fig.8m
VCAM1 signal void
Contralateral		Ipsilateral
CTL	BLZ	CTL	BLZ
5.67	9.99	22.26	29.46
38.8	15.86	30.8	37.43
7.68	3.95	12.97	15.27
7.58	8.6	19.11	20.38
17.62	10.98	35.36	33.92
0.41	9.35	1.14	31.32
1.5	3.88	4.37	9.72
0.49	14.54	2.32	25.81
7.63		25.71
11.95		31.08

## Sheet: Fig.8n
PSEL signal void
Contralateral		Ipsilateral
CTL	BLZ	CTL	BLZ
0.2	2.2	0.5	11.3
0.3	3.9	1.4	11.9
1.5	2.6	3.1	12.2
2.4	1.2	8.8	2.4
0.1	1.4	2.2	3.5
0.2	1.8	0.2	13.3
3.2	0.8	7.7	8.5
1	2.6	2.7	16
0.6		14.9
0.9		2.3

## Sheet: Fig.8o
Treatment	Psel_signal	Left_grip_strength_deficit_24h	Left_grip_strength_deficit_d5
CTL	0.50	21.7	10.6
CTL	1.35	-6.3	15.1
CTL	3.10	20.3	24.8
BLZ	11.29	16.5	17.7
BLZ	11.88	39.8	41.9
BLZ	12.20	8.2	3.2
BLZ	2.39	29.1	16.0
CTL	8.83	22.0	15.0
CTL	2.24	15.1	18.3
CTL	0.15	-5.9	2.2
CTL	7.69	7.0	1.6
CTL	2.69	5.6	-6.7
CTL	14.86	21.4	12.1
BLZ	3.51	14.2	25.2
BLZ	13.32	28.8	25.6
BLZ	8.51	22.0	20.6
BLZ	16.00	25.2	46.5
CTL	2.28	21.2	-0.5
