# Supplementary material for: Distinct origins and niches determine the cellular responsiveness of CNS macrophages after repopulation
Source: Nat Immunol. 2026 Mar 18;27(5):961–74. doi: 10.1038/s41590-026-02457-y (PMC13132723; doi:10.1038/s41590-026-02457-y)
Supplement: Supplementary file 9 — Statistical source data for Extended Data Fig. 1. [file 41590_2026_2457_MOESM9_ESM.xlsx]

## Sheet: Ext. Fig. 1b
	BaselineProp	PropMean.CTL	PropMean.d5	PropMean.8w	Fstatistic	P.Value	FDR	Run	Sorted Gate
MHCII_CAM	0.268266	0.542049	0.026993	0.572177	69.2639	8.29979e-31	4.1499e-30	Run2	Immune
repopulatingMicroglia1	0.228462	0.0570718	0.369643	0.0354908	29.0559	2.40533e-13	6.01333e-13	Run2	Immune
proliferating	0.24482	0.0396275	0.350323	0.0755473	24.9981	1.39142e-11	2.31903e-11	Run2	Immune
repopulatingMicroglia2	0.214554	0.0542551	0.39504	0.0384527	35.3964	5.21325e-06	3.58558e-05	Run1	Immune
duralCAM	0.350088	0.584206	0.10734	0.565292	33.4036	7.17117e-06	3.58558e-05	Run1	Immune
NKT	0.124623	0.0876649	0.270176	0.0963619	15.4569	5.62977e-05	0.000213474	Both	Immune
ncMonocyte	0.142191	0.120519	0.346503	0.1189	14.4959	8.53895e-05	0.000213474	Both	Immune
dividingMacrophages	0.0927732	0.0154199	0.164492	0.0166929	17.1454	0.000281949	0.000939831	Run1	Immune
homMicroglia	0.522372	0.501845	0.227598	0.568046	9.16934	0.00118691	0.00197819	Both	Immune
ven_duEC	0.145094	0.167685	0.108854	0.18775	9.14563	0.00143233	0.0100263	Run1	CD31+
Lyve1_CAM	0.111996	0.194152	0.0367097	0.08524	8.62827	0.00160949	0.00201186	Both	Immune
Th2_cell	0.0337584	0.0467721	0.0124228	0.0591822	8.57814	0.00468853	0.0117213	Run1	Immune
periostalFB	0.114713	0.133225	0.0734015	0.134739	8.59672	0.00714714	0.05003	Run1	PDPN
B_cell	0.0362591	0.0585158	0.0142395	0.0581951	4.65059	0.0314417	0.0569402	Run1	Immune
Osteoclast-like_Macrophage	0.0382596	0.0153653	0.046358	0.0520253	4.50545	0.0341641	0.0569402	Run1	Immune
Mast_cell	0.0230058	0.0344347	0.012725	0.0306105	4.1334	0.0424929	0.0607041	Run1	Immune
capillaryEC1	0.245999	0.234888	0.274697	0.194713	3.39091	0.0532939	0.125608	Run1	CD31+
capillaryEC2	0.2119	0.19564	0.24357	0.18549	3.33568	0.0555607	0.125608	Run1	CD31+
iegEC	0.179309	0.181368	0.154988	0.208567	3.00099	0.0717761	0.125608	Run1	CD31+
cDC2	0.0910578	0.126665	0.101922	0.0621242	2.38379	0.0922006	0.0981633	Run2	Immune
clMonocyte	0.167394	0.234587	0.151119	0.254661	2.32112	0.0981633	0.0981633	Run2	Immune
cDC1	0.0115029	0.0144605	0.00851217	0.0165504	2.31719	0.140136	0.17517	Run1	Immune
PC	0.477903	0.428099	0.562173	0.394402	2.01578	0.150277	0.388256	NA	Lin-
pialFB	0.137471	0.130332	0.168896	0.116759	1.93073	0.196985	0.578548	Run1	PDPN
duPC	0.307297	0.346201	0.239718	0.365131	1.50762	0.237199	0.388256	NA	Lin-
repopulatingCAM	0.193048	0.171086	0.231712	0.154604	1.32454	0.299293	0.332547	Run1	Immune
araFB	0.250575	0.280546	0.213434	0.259653	1.34807	0.304477	0.578548	Run1	PDPN
venousVSMC	0.0431655	0.0433534	0.0532931	0.0338422	1.01004	0.375856	0.388256	NA	Lin-
arterialVSMC	0.171634	0.182347	0.144815	0.206625	0.975505	0.388256	0.388256	NA	Lin-
pvFB2	0.00344828	0.00210384	0.00445364	0.00383987	0.885249	0.443549	0.578548	Run1	PDPN
duFB1	0.384828	0.360586	0.414913	0.377227	0.694653	0.522521	0.578548	Run1	PDPN
duFB2	0.0896552	0.0716036	0.104943	0.0915129	0.647287	0.544714	0.578548	Run1	PDPN
pvFB1	0.0193103	0.021603	0.0199581	0.0162686	0.579386	0.578548	0.578548	Run1	PDPN
art_duEC	0.0279518	0.0316512	0.0268503	0.0288819	0.535589	0.593243	0.83054	Run1	CD31+
migratoryDC	0.00675169	0.0054844	0.00715924	0.00839568	0.279591	0.760792	0.760792	Run1	Immune
Neutrophil	0.0988197	0.0958197	0.119013	0.131452	0.254556	0.777424	0.777424	Both	Immune
venousEC	0.0475528	0.0502159	0.0460928	0.0489115	0.142705	0.867858	0.898997	Run1	CD31+
arterialEC	0.142194	0.138552	0.144948	0.145686	0.107027	0.898997	0.898997	Run1	CD31+

## Sheet: Ext. Fig. 1c
tissue	cell_subtype_final	count	subtype_total	prop_in_subtype
Dura	myel_SC	1363	1363	1
Dura	non_myel_SC	2216	2216	1
Dura	periostalFB	499	499	1
Dura	duFB2	389	390	0.997436
Dura	art_duEC	240	241	0.995851
Dura	duPC	298	301	0.990033
Dura	Mast_cell	93	95	0.978947
Dura	ven_duEC	1208	1251	0.965627
Dura	duFB1	1605	1686	0.951957
Dura	Osteoclast	151	159	0.949686
Dura	araFB	1088	1150	0.946087
Dura	duralCAM	1292	1405	0.919573
Dura	cDC1	45	49	0.918367
Dura	diffMac	710	797	0.890841
Dura	Th2	116	135	0.859259
Dura	Erythrocyte	199	243	0.81893
Dura	B_cell	124	153	0.810458
Dura	migDC	26	36	0.722222
Dura	ncMonocyte	175	518	0.337838
Dura	cDC2	1	171	0.00584795
Dura	MHCII_CAM	5	528	0.0094697
Dura	Astro	1	1741	0.000574383
Dura	repopMG2	2	875	0.00228571
Dura	Lyve1_CAM	21	408	0.0514706
Dura	clMonocyte	7	318	0.0220126
Dura	Neutrophil	68	360	0.188889
Dura	dividingMac2	139	379	0.366755
Dura	pvFB1	10	700	0.0142857
Dura	capillaryEC1	1	2121	0.000471476
Dura	pvFB2	6	212	0.0283019
Dura	iegEC	1	1546	0.000646831
Dura	arterialVSMC	31	247	0.125506
Dura	venousVSMC	21	206	0.101942
Dura	venousEC	9	410	0.0219512
Dura	NKT	164	454	0.361233
Dura	pialFB	221	719	0.307371
Lm	Mast_cell	1	95	0.0105263
Lm	ven_duEC	20	1251	0.0159872
Lm	duFB1	35	1686	0.0207592
Lm	Osteoclast	2	159	0.0125786
Lm	araFB	61	1150	0.0530435
Lm	duralCAM	32	1405	0.0227758
Lm	cDC1	4	49	0.0816327
Lm	diffMac	28	797	0.0351317
Lm	Th2	14	135	0.103704
Lm	Erythrocyte	41	243	0.168724
Lm	B_cell	8	153	0.0522876
Lm	migDC	7	36	0.194444
Lm	ncMonocyte	173	518	0.333977
Lm	dividingMac1	381	449	0.848552
Lm	cDC2	145	171	0.847953
Lm	MHCII_CAM	447	528	0.846591
Lm	repopMG1	318	419	0.75895
Lm	homMG	1443	1903	0.758276
Lm	Astro	1301	1741	0.747272
Lm	repopMG2	594	875	0.678857
Lm	Lyve1_CAM	274	408	0.671569
Lm	mature_Oligo	2081	3281	0.634258
Lm	OPC	1049	1745	0.601146
Lm	clMonocyte	182	318	0.572327
Lm	Neutrophil	177	360	0.491667
Lm	dividingMac2	170	379	0.448549
Lm	pvFB1	24	700	0.0342857
Lm	PC	266	3008	0.0884309
Lm	capillaryEC1	194	2121	0.0914663
Lm	pvFB2	15	212	0.0707547
Lm	iegEC	167	1546	0.108021
Lm	arterialEC	150	1226	0.122349
Lm	capillaryEC2	241	1832	0.13155
Lm	arterialVSMC	2	247	0.00809717
Lm	venousVSMC	11	206	0.0533981
Lm	venousEC	83	410	0.202439
Lm	intermed_Oligo	676	1893	0.357105
Lm	NKT	93	454	0.204846
Lm	pialFB	217	719	0.301808
Ctx	duFB2	1	390	0.0025641
Ctx	art_duEC	1	241	0.00414938
Ctx	duPC	3	301	0.00996678
Ctx	Mast_cell	1	95	0.0105263
Ctx	ven_duEC	23	1251	0.0183853
Ctx	duFB1	46	1686	0.0272835
Ctx	Osteoclast	6	159	0.0377358
Ctx	araFB	1	1150	0.000869565
Ctx	duralCAM	81	1405	0.0576512
Ctx	diffMac	59	797	0.0740276
Ctx	Th2	5	135	0.037037
Ctx	Erythrocyte	3	243	0.0123457
Ctx	B_cell	21	153	0.137255
Ctx	migDC	3	36	0.0833333
Ctx	ncMonocyte	170	518	0.328185
Ctx	dividingMac1	68	449	0.151448
Ctx	cDC2	25	171	0.146199
Ctx	MHCII_CAM	76	528	0.143939
Ctx	repopMG1	101	419	0.24105
Ctx	homMG	460	1903	0.241724
Ctx	Astro	439	1741	0.252154
Ctx	repopMG2	279	875	0.318857
Ctx	Lyve1_CAM	113	408	0.276961
Ctx	mature_Oligo	1200	3281	0.365742
Ctx	OPC	696	1745	0.398854
Ctx	clMonocyte	129	318	0.40566
Ctx	Neutrophil	115	360	0.319444
Ctx	dividingMac2	70	379	0.184697
Ctx	pvFB1	666	700	0.951429
Ctx	PC	2742	3008	0.911569
Ctx	capillaryEC1	1926	2121	0.908062
Ctx	pvFB2	191	212	0.900943
Ctx	iegEC	1378	1546	0.891332
Ctx	arterialEC	1076	1226	0.877651
Ctx	capillaryEC2	1591	1832	0.86845
Ctx	arterialVSMC	214	247	0.866397
Ctx	venousVSMC	174	206	0.84466
Ctx	venousEC	318	410	0.77561
Ctx	intermed_Oligo	1217	1893	0.642895
Ctx	NKT	197	454	0.433921
Ctx	pialFB	281	719	0.390821
