# Supplementary material for: Distinct origins and niches determine the cellular responsiveness of CNS macrophages after repopulation
Source: Nat Immunol. 2026 Mar 18;27(5):961–74. doi: 10.1038/s41590-026-02457-y (PMC13132723; doi:10.1038/s41590-026-02457-y)
Supplement: Supplementary file 10 — Statistical source data for Extended Data Fig. 2. [file 41590_2026_2457_MOESM10_ESM.xlsx]

## Sheet: Ext. Fig. 2b
Ly6Chi Monos
CTL			BLZ945
2w	8w	12w	2w	8w	12w
0.17	0.47	0	0	1.51	0
0	0	0.29	0.09	0	0.05
0	0	0.13	0.35	0	0.05
0.016			0.026		0.02
Ly6Clo Monos
CTL			BLZ945
2w	8w	12w	2w	8w	12w
2.59	3.46	1.07	2.07	3.46	0.75
2.47	1.02	4.19	1.59	0.97	1.94
0.36	1.86	3.95	1.79	1.27	1.84
3.45			2.17		3.19

## Sheet: Ext. Fig. 2c
MG
CTL			BLZ945
2w	8w	12w	2w	8w	12w
99.9	99.8	99.9	99.9	99.8	99.6
99.9	99.9	99.9	99.9	99.9	99.8
99.9	99.9	99.2	99.9	99.9	99.9
100			99.9		99.8
sdCAM
CTL			BLZ945
2w	8w	12w	2w	8w	12w
96.3	92.3	92.7	73.1	45.2	47
94.2	94.4	97.2	73.8	79.3	77.9
88.2	89.8	93.4	46.3	71.8	78.3
94.1			70.1		69.1

## Sheet: Ext. Fig. 2e
MG							MG							MG
Cortex							Cerebellum							Olfactory Tubercle
CTL			BLZ945				CTL			BLZ945				CTL			BLZ945
2w	8w	12w	2w	8w	12w		2w	8w	12w	2w	8w	12w		2w	8w	12w	2w	8w	12w
99.84	99.91	99.77	99.96	100	100		99.8	100	99.7	98.85	100	100		100	100	100	100	100	100
100	100	100	99.95	100	100		98.41	99.67	99.87	100	99.63	100		100	100	99.34	100	100	99.66
99.78	100	100	99.23	100	99.95		99.8	99.61	100	99.87	100	99.56		100	100	100	100	100	100
100			100	99.85	99.95		100		98.66	100	99.76	99.63		99.54				100	100
lmM							lmM							lmM
Cortex							Cerebellum							Olfactory Tubercle
CTL			BLZ945				CTL			BLZ945				CTL			BLZ945
2w	8w	12w	2w	8w	12w		2w	8w	12w	2w	8w	12w		2w	8w	12w	2w	8w	12w
66.52	71.43	71.6	60.89	24.58	45.07		72.02	68.4	65	63.41	33.53	26.17		75.89	80.92	65.69	78.47	35.71	80.77
76.92	73.11	42.86	42.95	61.26	29.55		70.83	43.52	72.78	51.79	71.31	44.34		67.67	71.43	85.42	35.21	79.08	45.65
84.39	70	71.13	71.98	46.91	15.16		71.2	69.79	70.59	70.07	17.8	8.11		61.7	45.52	90.58	86.24	68.12	24.76
89.07			54.35	26.71	33.44		66.49		78.67	48.86	69.2	44.77		92.13				54.65	43.69
pvM							pvM							pvM
Cortex							Cerebellum							Olfactory Tubercle
CTL			BLZ945				CTL			BLZ945				CTL			BLZ945
2w	8w	12w	2w	8w	12w		2w	8w	12w	2w	8w	12w		2w	8w	12w	2w	8w	12w
83.85	93.97	80.28	46.09	33.33	36.09		67.33	77.25	78.76	73.98	57.08	55.95		68	69.23	73.33	90.91	19.57	93.33
90.24	86.81	83.49	65.99	58.82	21.9		84.97	77.07	84.9	73.62	65.82	41.2		31.82	60	88.71	42.11	70	22.58
85.25	82.39	83.7	50	56.1	28.24		78.33	76.17	62.79	80.31	42.08	41.97		82.86	50	82.22	52.38	65.52	16.22
91.6			51.9	18.92	51.67		81.76		82.74	63.91	62.05	50.34		88				41.67	61.9
