# Supplementary material for: Distinct origins and niches determine the cellular responsiveness of CNS macrophages after repopulation
Source: Nat Immunol. 2026 Mar 18;27(5):961–74. doi: 10.1038/s41590-026-02457-y (PMC13132723; doi:10.1038/s41590-026-02457-y)
Supplement: Supplementary file 11 — Statistical source data for Extended Data Fig. 3. [file 41590_2026_2457_MOESM11_ESM.xlsx]

## Sheet: Ext.Fig.3b
Ly6Chi Monos
CTL			BLZ945
2w	8w	26w	2w	8w	26w
0	0.06	0	0	0	0.18
0	0	0.034	0.96	0	0
0.079	0	0	0.055	0	0
	0.07	0	0.11	0	0
Ly6Clo Monos
CTL			BLZ945
2w	8w	26w	2w	8w	26w
0	0.028	0	0	0	0
0	0.031	0	0	0	0
0.049	0.77	0	0	0	0
	0.03	0	0	0	0

## Sheet: Ext.Fig.3c
Ly6Chi Monos
CTL			BLZ945
2w	8w	26w	2w	8w	26w
0	0.04	0.03	0.03	0.02	0
0.05	0.02	0	0	0.02	0
0	0	0.04	0.05	0	0
	0.02		0	0	0
	0			0
	0			0
Ly6Clo Monos
CTL			BLZ945
2w	8w	26w	2w	8w	26w
0	0.1	0.06	0	0.02	0.02
0.08	0.07	0	0.18	0.06	0.05
0	0	0	0	0.08	0.02
	0		0	0	0.12
	0			0
	0			0

## Sheet: Ext.Fig.3d
Ly6Chi Monos
CTL					BLZ945
5d	2w	8w	12w	26w	5d	2w	8w	12w	26w
92.6	95	98.9	97.9	87.5	95.1	97.3	97.9	98.9	90.6
90.7	96.6	95.1	97.6	99.2	96.2	96.4	96.2	92.7	98.7
93	92.7	81.2	97.9	99.8	87	97.2	97	97.7	94.4
92.4					91	94.9	97.3	98.5	99
91.7					93.6	83.6			97.7
88.9					90.2	96.2
					93.6
					89.1
Ly6Clo Monos
CTL					BLZ945
5d	2w	8w	12w	26w	5d	2w	8w	12w	26w
99.3	93.8	99.2	98	89.6	95.2	97.5	98.4	99	91.5
93	96.4	97.5	98.7	99.5	96.9	96.8	97.9	95.8	99.2
90.4	94.3	72.9	99	99.9	91.1	97	98.9	98.5	96.5
93.8					91.7	95.3	97.7	99.5	98.8
92.5					93.2	87.1			98.2
92.5					89.9	97.3
					92.8
					90.3

## Sheet: Ext.Fig.3f
Cerebellum							Cerebellum
HexbcreERT2 R26tdT							Mrc1creERT2 R26tdT
MG		lmM		pvM			MG		lmM		pvM
CTL	BLZ945	CTL	BLZ945	CTL	BLZ945		CTL	BLZ945	CTL	BLZ945	CTL	BLZ945
94.34	93.27	13.14	1.14	12.06	24.29		0	0	96.25	41.46	94.78	31.93
97.43	88.57	15.53	1.9	9.74	12		0	0	96.46	15.79	89.36	12.84
93.89	97.93	11.82	6.51	15.38	18.61		0.1	0	81.46	59.43	87.5	60
98.38	96.96	10.18	10.69	15.34	26.13		0	0	90.23	76.38	88.17	67.37
							0	0	77.54	56.81	75.73	36.95
Olfactory Tubercle							Olfactory Tubercle
HexbcreERT2 R26tdT							Mrc1creERT2 R26tdT
MG		lmM		pvM			MG		lmM		pvM
CTL	BLZ945	CTL	BLZ945	CTL	BLZ945		CTL	BLZ945	CTL	BLZ945	CTL	BLZ945
96.27	95.44	8.6	2.78	10.53	1.49		0	0	87.5	8.25	81.58	24.24
97.43	87	3.06	2.94	20	0		0	0	94.32	32.71	83.72	54.13
98.68	88.84	2.36	4.88	7.87	7.59		0	0	70.55	59.21	84.42	50
97.49	95.2	13.77	9.7	5.56	7.69		0	0	81.36	45.05	88.89	47.37
							0		89.86		78.05

## Sheet: Ext.Fig.3i
MG							sdCAMs
CTL			BLZ945				CTL			BLZ945
2w	8w	26w	2w	8w	26w		2w	8w	26w	2w	8w	26w
91	97.2	97.7	89.3	95.5	95.3		10.2	9.58	11.5	16.7	19.3	11.6
95.1	94.3	97.9	88.4	89.1	93.2		17.6	5.82	10.3	22.2	9.01	9.38
94.2	97.9	94.3	96.1	95	95.6		4.6	9.49	7.52	17	14.1	11.1
	96.5	93.8	92.7	92.2	93.9			10.9	14.6	7.14	9.07	12.5

## Sheet: Ext.Fig.3j
MG							sdCAMs
CTL			BLZ945				CTL			BLZ945
2w	8w	26w	2w	8w	26w		2w	8w	26w	2w	8w	26w
0.65	0.44	0.8	0.22	0.12	0.18		97.8	95.8	87.6	6.12	29.2	11.2
0.28	0.22	1.4	0.09	0.04	0.27		96.1	85.6	84.8	19.2	14.5	73.1
0.27	0.2	1.46	0.09	0.15	0.28		95.2	77.9	82	12.7	54.2	29
	0.25		0.8	0.13	0.77			87.9		6.22	27.7	68.7
	0.31			0.39				87.3			41.6
	0.56			0.19				87.6			55.6

## Sheet: Ext.Fig.3k
MG											sdCAMs
CTL					BLZ945						CTL					BLZ945
5d	2w	8w	12w	26w	5d	2w	8w	12w	26w		5d	2w	8w	12w	26w	5d	2w	8w	12w	26w
0.13	0.22	0.8	0.18	0.046	0.18	0.9	2.73	0.21	0.15		1.05	0.84	1.5	7.8	3.08	7.69	37.5	18.2	42.8	52.1
0.093	0.25	1.63	0.11	0.11	6.62	1.63	2.45	0.67	2.49		0.81	1.09	1.03	4.75	8.17	0	50	39.6	53.6	73
0.083	0.39	0.87	3.79	0.31	1.42	1.06	0.83	3	0.23		0.35	0.65	2.18	4.11	11.6	0	43.9	56.7	78.6	28.1
					0.1	4.31	0.83	1.52	2.83							2.17	65.6	73.4	77.4	80.5
					2.31	0.17			0.22							80	69.3
						0.43											58.6

## Sheet: Ext.Fig.3l
MG					lmM					pvM
tdT-		tdT+			tdT-		tdT+			tdT-		tdT+
CTL	BLZ945	CTL	BLZ945		CTL	BLZ945	CTL	BLZ945		CTL	BLZ945	CTL	BLZ945
0.26	54.29	-	-		1.95	58.62	-	50		1.39	33.96	-	55.56
0.11	59.77	-	-		0.5	40	-	75		3.09	27.5	-	55
0.05	59.34	-	-		1.39	59.69	-	70		0	19.7	-	50
