# Supplementary material for: Distinct origins and niches determine the cellular responsiveness of CNS macrophages after repopulation
Source: Nat Immunol. 2026 Mar 18;27(5):961–74. doi: 10.1038/s41590-026-02457-y (PMC13132723; doi:10.1038/s41590-026-02457-y)
Supplement: Supplementary file 12 — Statistical source data for Extended Data Fig. 4. [file 41590_2026_2457_MOESM12_ESM.xlsx]

## Sheet: Ext.Fig.4b
Ccr2creERT2:R26tdT
Ly6Chi monocytes from blood
	CTL							BLZ945
0d	0	0	0	0	0	0	0	0	0	0	0	0	0	0
4d	94.6	77.5	89.4	74.6	89.7	87.3	82.2	96.6	85.2	92.4	88.3	89.1	83.3	83.8
7d	91.7	76.3	92.2	80	90.6	72.1	91.6	94.9	95.1	97.3	85.2	91.6	92.5	93.5
11d	67	73.7	57.7	30.2	34.7	32.6	53.5	51	69.2	51	36.2	44.6	51.6
14d	41.4	68.5	1.93	7.37	19.3	27.3		38.3	6.72	43.9	2.73	8.15	8.31
17d	7.13	3.78	32.9	3.77				24.8	2.16	3.23	8.1
21d	5.55	9.65	17.5	5.9				19.9	4.32	7.42	5.93
24d	4.42	6.43	13.7	5.52				9.77	2.64	2.38	1.39
28d	6.93	10.5	20.8	8.48				27.4	8.28	11.4	10.3
31d	4.6	6.54	7.66	7.69				8.2	6.95	2.68	7.17
35d	5.1	6.42	12.9	5.3				6.32	4.62	5.54	4.19
42d	5.28	6.66	9.92	7.53				9.81	5.2	9.16	9.78
50d	4.87	4.95	7.69	2.95				5.15	6.62	5.99	2.19
56d	0.11	0.23	0.39	0.18				0.33	0.14	0.12	0.11

## Sheet: Ext.Fig.4e
P-Selectin+ area as part of Laminin+ area				E-Selectin+ area as part of Laminin+ area
CTL	BLZ945			CTL	BLZ945
0.0085	0.0692			19.7	8.64
0.1482	0.0134			5.2	32.59
0.0011	0.2525			7.76	4.55
				35.16	71.71
				19.02	7.78
				8.83	5.44
				9.03	3.71
				7.57	2.02
				1.95

## Sheet: Ext.Fig.4g
Itgb2 KO Transplanted CD45.1 animals
CD45.2 % of parent
	Leukocytes	Monocytes	Ly6Chi	Ly6Clo
CTL	73.5	68.9	85.9	41.9
CTL	66.6	68.9	81	44.2
CTL	69	59.4	76.7	35.3
BLZ945	78.5	77.4	90.4	54
BLZ945	81.5	88	98	50.4
BLZ945	90.6	92.4	98.4	71.6
BLZ945	75.4	74	88	53

## Sheet: Ext.Fig.4h
Itgb2 KO Transplanted CD45.1 animals
% ITGB2+ Ly6Chi monocytes
CD45.2	CD45.1
100	0
100	0
100	0
99.3	0.066
99.4	0.022
99.8	0.011
100	0.083

## Sheet: Ext.Fig.4i
Itgb2 KO Transplanted CD45.1 animals
CD45.2 %
MG			sdCAMs
CTL	BLZ945		CTL	BLZ945
0.058	0.36		0.16	28.3
0.045	0.12		0.24	55.9
0.09	0.35		0.22	47.5
	0.45			47.2
