# Supplementary material for: Distinct origins and niches determine the cellular responsiveness of CNS macrophages after repopulation
Source: Nat Immunol. 2026 Mar 18;27(5):961–74. doi: 10.1038/s41590-026-02457-y (PMC13132723; doi:10.1038/s41590-026-02457-y)
Supplement: Supplementary file 13 — Statistical source data for Extended Data Fig. 10. [file 41590_2026_2457_MOESM13_ESM.xlsx]

## Sheet: Ext.Fig.10a
Lesion volume at +1d
CTL	BLZ
26.8615	22.697
35.553	11.0395
11.9425	31.299
10.445	9.332
19.698	6.674
11.5885	13.338
15.43	11.863
9.577	10.322
19.008
10.4765

## Sheet: Ext.Fig.10b
Angiographic score at +1d
CTL	BLZ
1	0
0	0
1	0
1	1
0	1
2	1
1	1
1	1
0
1

## Sheet: Ext.Fig.10c
Hemorrhage score at +1d
CTL	BLZ
0	0
0	0
0	0
0	0
0	0
0	0
0	0
0	0
0
0
